# Supplementary material for: ﻿Pitcairniaabscondita (Pitcairnioideae, Bromeliaceae), a hidden novelty from north-western Jalisco, Mexico
Source: PhytoKeys. 2022 Feb 14;189:129–39. doi: 10.3897/phytokeys.189.76464 (PMC8860990; doi:10.3897/phytokeys.189.76464)
Supplement: XML Treatment for Pitcairnia abscondita [file phytokeys.189.76464-treatment1.xml]

<!DOCTYPE tp:taxon-treatment
  PUBLIC "-//TaxonX//DTD Taxonomic Treatment Publishing DTD v0 20100105//EN" "tax-treatment-NSO.dtd">
<tp:taxon-treatment xmlns:tp="http://www.plazi.org/taxpub"><tp:treatment-meta><kwd-group><label>Taxon classification</label><kwd>
              <named-content content-type="kingdom">Plantae</named-content>
            </kwd><kwd>
              <named-content content-type="order">Poales</named-content>
            </kwd><kwd>
              <named-content content-type="family">Bromeliaceae</named-content>
            </kwd></kwd-group><mixed-citation publication-type="journal"><person-group><name><surname>Flores-Argüelles</surname><given-names>Alejandra</given-names></name><name><surname>López-Ferrari</surname><given-names>Ana Rosa</given-names></name><name><surname>González-Rocha</surname><given-names>Edith</given-names></name><name><surname>Espejo-Serna</surname><given-names>Adolfo</given-names></name></person-group><article-title>﻿<italic><tp:taxon-name><tp:taxon-name-part taxon-name-part-type="genus" reg="Pitcairnia">Pitcairnia</tp:taxon-name-part><tp:taxon-name-part taxon-name-part-type="species" reg="abscondita">abscondita</tp:taxon-name-part></tp:taxon-name></italic> (<tp:taxon-name><tp:taxon-name-part taxon-name-part-type="subfamily">Pitcairnioideae</tp:taxon-name-part></tp:taxon-name>, <tp:taxon-name><tp:taxon-name-part taxon-name-part-type="family">Bromeliaceae</tp:taxon-name-part></tp:taxon-name>), a hidden novelty from north-western Jalisco, Mexico</article-title><source>PhytoKeys</source><day>14</day><month>02</month><year>2022</year><volume>189</volume><fpage>129</fpage><lpage>139</lpage><pub-id pub-id-type="doi">10.3897/phytokeys.189.76464</pub-id></mixed-citation></tp:treatment-meta><tp:nomenclature><label>﻿</label><tp:taxon-name>
            <object-id xmlns:xlink="http://www.w3.org/1999/xlink" content-type="arpha" xlink:type="simple">05DE336E-FC03-562A-8618-4E094ED47FE5</object-id>
            <tp:taxon-name-part taxon-name-part-type="genus" reg="Pitcairnia">Pitcairnia</tp:taxon-name-part>
            <tp:taxon-name-part taxon-name-part-type="species" reg="abscondita">abscondita</tp:taxon-name-part>
            <object-id xmlns:xlink="http://www.w3.org/1999/xlink" content-type="ipni" xlink:type="simple">urn:lsid:ipni.org:names:77254836-1</object-id>
          </tp:taxon-name><tp:taxon-authority>Flores-Arg., López-Ferr., Gonz.-Rocha &amp; Espejo</tp:taxon-authority><tp:taxon-status xmlns:xlink="http://www.w3.org/1999/xlink" xlink:type="simple">sp. nov.</tp:taxon-status><xref ref-type="fig" rid="F1">Figs 1</xref><xref ref-type="fig" rid="F2">, 2A–B</xref><xref ref-type="fig" rid="F3">and 3</xref></tp:nomenclature><tp:treatment-sec sec-type="material" id="SECID0EUIAC"><title>Type.</title><p>Mexico. Jalisco: municipio Cabo Corrientes, ejido Las Juntas y Los Veranos, santuario las Guacamayas, <named-content xmlns:xlink="http://www.w3.org/1999/xlink" content-type="dwc:verbatimCoordinates" xlink:type="simple"><named-content content-type="geo-json" specific-use="{&#34;type&#34;:&#34;Point&#34;,&#34;coordinates&#34;:[-105.316300,20.430033]}" id="NCID0E4IAC" xlink:type="simple">20°25.802'N, 105°18.978'W</named-content></named-content>, 600 m a.s.l., bosque de galería, 25 Jan 2020, flowered in cultivation, 12 Jul 2021, A. Flores-Argüelles, G. Contreras-Félix &amp; J. Novoa 1189 (holotype: <named-content xmlns:xlink="http://www.w3.org/1999/xlink" content-type="dwc:institutional_code" xlink:type="simple">UAMIZ</named-content> in two sheets!).</p></tp:treatment-sec><tp:treatment-sec sec-type="diagnosis" id="SECID0EHJAC"><title>Diagnosis.</title><p>Similar to <italic><tp:taxon-name><tp:taxon-name-part taxon-name-part-type="genus" reg="Pitcairnia">Pitcairnia</tp:taxon-name-part><tp:taxon-name-part taxon-name-part-type="species" reg="imbricata">imbricata</tp:taxon-name-part></tp:taxon-name></italic>, but differs by the presence of green, widely oblong to widely ovate floral bracts with the apex divergent to spreading (vs. red elliptic with the apex appressed to the rachis), arcuate corollas (vs. erect), appendiculate, chartreuse-green, 9.4–9.8 cm long, petals (vs. yellow, not appendiculate 6.5–6.6 cm long).</p></tp:treatment-sec><tp:treatment-sec sec-type="description" id="SECID0EYJAC"><title>Description.</title><p>Plant terrestrial or rupicolous, growing frequently along streams, aerial portion of the stem inconspicuous, with underground erect rhizomes ca. 5 cm in diam., flowering 100–110 cm tall. Roots fibrous, thin. Rosettes 40–50 cm high, 90–110 cm diam. Leaves 10 to 50, rosulate, monomorphic, pseudopetiolate; sheaths brown to light brown, with a transverse white band at the base, triangular, 5–6 cm long, 5–6 cm wide at the base, strongly nerved, densely white-tomentose abaxially, entire; pseudopetiole 20–40 cm long, ca. 10 mm wide, involute, margins minutely spinose-serrate, densely white-tomentose abaxially at the base; blades green, linear, attenuate towards the apical portion, 90–170 cm long, 2.5–5.5 cm wide at its widest part, with a central longitudinal channel, entire, very sparsely lepidote adaxially, glabrous abaxially. Inflorescence terminal, simple, erect to arched; peduncle green, cylindrical, 70–77 cm long, 0.7–1.4 cm in diam. at the base; peduncle bracts green, foliaceous, erect, the sheaths appressed, the blades becoming progressively reduced distally, narrowly triangular, 4–35 cm long, ca. 3 cm wide at the base, entire, attenuate to long-attenuate, glabrescent to glabrous on both surfaces; spike terete, 10–50 cm long, 3.5–4 cm in diam., rachis wholly covered by the floral bracts; floral bracts foliaceous, appressed and imbricate, green, widely oblong to widely ovate, 49–52 mm long, 30–32 mm wide, the apex acuminate, divergent to spreading in living plants, the margin hyaline, glabrous on both surfaces, much longer than the sepals. Flowers 25–80 per inflorescence, polystichous, zygomorphic, slightly, but conspicuously arcuate-recurved, sessile, acropetalous; sepals free, green, oblong, 28–30 mm long, 9–11 mm wide, ecarinate, nerved, acute and shortly apiculate, glabrous; petals free, chartreuse green, narrowly oblanceolate, 94–98 mm long, 14–19 mm wide, rounded and very shortly apiculate, with an adaxially basal, oblong, ca. 13 mm long × ca. 6 mm wide, erose appendage, almost completely adnate to the petal; stamens all equal in length, shorter than the petals, filaments whitish, filiform, 71–72 mm long; anthers yellow, linear, 16–17 mm long, basifixed; ovary half superior, greenish-white, ovoid, ca. 15 mm long, ca. 6 mm in diam., glabrous; style linear, arcuate-recurved, ca. 78 mm long; stigma white, conduplicate-spiral (type II sensu <xref ref-type="bibr" rid="B2">Brown and Gilmartin 1984</xref>), glabrous. Capsules dark brown when mature, narrowly ovoid in the outline, trigonous in cross section, 19–21 mm long, 6–8 mm in diam., septicidal, glabrous; seeds reddish to light-brown, fusiform, 1–1.5 mm long, long bicaudate, the caudae filiform, ca. 5 mm long each one.</p><fig id="F1" position="float" orientation="portrait"><object-id xmlns:xlink="http://www.w3.org/1999/xlink" content-type="doi" xlink:type="simple">10.3897/phytokeys.189.76464.figure1</object-id><object-id xmlns:xlink="http://www.w3.org/1999/xlink" content-type="arpha" xlink:type="simple">2F6F9D7A-14E0-5334-B067-706C5BC6CFA6</object-id><label>Figure 1.</label><caption><p><italic><tp:taxon-name><tp:taxon-name-part taxon-name-part-type="genus" reg="Pitcairnia">Pitcairnia</tp:taxon-name-part><tp:taxon-name-part taxon-name-part-type="species" reg="abscondita">abscondita</tp:taxon-name-part></tp:taxon-name></italic> Flores-Arg., López-Ferr., Gonz.-Rocha &amp; Espejo <bold>A</bold> habit <bold>B</bold> detail of the inflorescence <bold>C</bold> flower dissected <bold>D</bold> inflorescence <bold>E</bold> plant in the type locality (<italic>A. Flores-Argüelles et al. 1131</italic>). Photo credits: A. Espejo-Serna.</p></caption><graphic xmlns:xlink="http://www.w3.org/1999/xlink" xlink:href="phytokeys-189-129-g001.jpg" position="float" orientation="portrait" xlink:type="simple" id="oo_644417.jpg"><uri content-type="original_file" xlink:type="simple">https://binary.pensoft.net/fig/644417</uri></graphic></fig></tp:treatment-sec><tp:treatment-sec sec-type="etymology" id="SECID0EGLAC"><title>Etymology.</title><p>The specific epithet refers to the fact that, for a long time, the specimens of this species was “hidden” behind the name <italic><tp:taxon-name><tp:taxon-name-part taxon-name-part-type="genus" reg="Pitcairnia">Pitcairnia</tp:taxon-name-part><tp:taxon-name-part taxon-name-part-type="species" reg="imbricata">imbricata</tp:taxon-name-part></tp:taxon-name></italic> (see <xref ref-type="bibr" rid="B13">McVaugh 1989</xref>), to difficulties in identifications of herbarium samples, since the dried specimens of <italic><tp:taxon-name><tp:taxon-name-part taxon-name-part-type="genus" reg="Pitcairnia">P.</tp:taxon-name-part><tp:taxon-name-part taxon-name-part-type="species" reg="abscondita">abscondita</tp:taxon-name-part></tp:taxon-name></italic> can be easily confused with <italic><tp:taxon-name><tp:taxon-name-part taxon-name-part-type="genus" reg="Pitcairnia">P.</tp:taxon-name-part><tp:taxon-name-part taxon-name-part-type="species" reg="imbricata">imbricata</tp:taxon-name-part></tp:taxon-name></italic>.</p><fig id="F2" position="float" orientation="portrait"><object-id xmlns:xlink="http://www.w3.org/1999/xlink" content-type="doi" xlink:type="simple">10.3897/phytokeys.189.76464.figure2</object-id><object-id xmlns:xlink="http://www.w3.org/1999/xlink" content-type="arpha" xlink:type="simple">7E9D5DD2-8F6E-5C41-B31B-04D42F007C94</object-id><label>Figure 2.</label><caption><p>Flower dissected and detail of the inflorescence <bold>A, B</bold><italic><tp:taxon-name><tp:taxon-name-part taxon-name-part-type="genus" reg="Pitcairnia">Pitcairnia</tp:taxon-name-part><tp:taxon-name-part taxon-name-part-type="species" reg="abscondita">abscondita</tp:taxon-name-part></tp:taxon-name></italic> (<italic>A. Flores Argüelles et al. 1189</italic>) <bold>C, D</bold><italic><tp:taxon-name><tp:taxon-name-part taxon-name-part-type="genus" reg="Pitcairnia">P.</tp:taxon-name-part><tp:taxon-name-part taxon-name-part-type="species" reg="imbricata">imbricata</tp:taxon-name-part></tp:taxon-name></italic> (<italic>A. Espejo et al. 7271</italic>) <bold>E, F</bold><italic><tp:taxon-name><tp:taxon-name-part taxon-name-part-type="genus" reg="Pitcairnia">P.</tp:taxon-name-part><tp:taxon-name-part taxon-name-part-type="species" reg="wendlandii">wendlandii</tp:taxon-name-part></tp:taxon-name></italic> (<italic>M.I. Mejía-Marín et al. 146</italic>). Photo credits: A. Espejo-Serna.</p></caption><graphic xmlns:xlink="http://www.w3.org/1999/xlink" xlink:href="phytokeys-189-129-g002.jpg" position="float" orientation="portrait" xlink:type="simple" id="oo_644418.jpg"><uri content-type="original_file" xlink:type="simple">https://binary.pensoft.net/fig/644418</uri></graphic></fig></tp:treatment-sec><tp:treatment-sec sec-type="distribution" id="SECID0ELOAC"><title>Distribution and habitat.</title><p><italic><tp:taxon-name><tp:taxon-name-part taxon-name-part-type="genus" reg="Pitcairnia">Pitcairnia</tp:taxon-name-part><tp:taxon-name-part taxon-name-part-type="species" reg="abscondita">abscondita</tp:taxon-name-part></tp:taxon-name></italic> is known until now only from the State of Jalisco, in the Municipalities of Cabo Corrientes, Mascota, Puerto Vallarta, San Sebastián del Oeste and Talpa de Allende (Fig. <xref ref-type="fig" rid="F3">3</xref>), growing rupicolous or terrestrial in wet <italic><tp:taxon-name><tp:taxon-name-part taxon-name-part-type="genus" reg="Pinus">Pinus</tp:taxon-name-part></tp:taxon-name></italic>-<tp:taxon-name><tp:taxon-name-part taxon-name-part-type="genus" reg="Quercus">Quercus</tp:taxon-name-part></tp:taxon-name> forests, gallery forests and cloud forests often near rivers or streams, at an elevation interval from 400–1,500 m a.s.l. Blooms during July and fructifies from August to September.</p><fig id="F3" position="float" orientation="portrait"><object-id xmlns:xlink="http://www.w3.org/1999/xlink" content-type="doi" xlink:type="simple">10.3897/phytokeys.189.76464.figure3</object-id><object-id xmlns:xlink="http://www.w3.org/1999/xlink" content-type="arpha" xlink:type="simple">9D277526-9C23-55B6-9160-DA1B2B679520</object-id><label>Figure 3.</label><caption><p>Known distribution of <italic><tp:taxon-name><tp:taxon-name-part taxon-name-part-type="genus" reg="Pitcairnia">Pitcairnia</tp:taxon-name-part><tp:taxon-name-part taxon-name-part-type="species" reg="abscondita">abscondita</tp:taxon-name-part></tp:taxon-name></italic>, <italic><tp:taxon-name><tp:taxon-name-part taxon-name-part-type="genus" reg="Pitcairnia">P.</tp:taxon-name-part><tp:taxon-name-part taxon-name-part-type="species" reg="imbricata">imbricata</tp:taxon-name-part></tp:taxon-name></italic> and <italic><tp:taxon-name><tp:taxon-name-part taxon-name-part-type="genus" reg="Pitcairnia">P.</tp:taxon-name-part><tp:taxon-name-part taxon-name-part-type="species" reg="wendlandii">wendlandii</tp:taxon-name-part></tp:taxon-name></italic> in Mexico.</p></caption><graphic xmlns:xlink="http://www.w3.org/1999/xlink" xlink:href="phytokeys-189-129-g003.jpg" position="float" orientation="portrait" xlink:type="simple" id="oo_644419.jpg"><uri content-type="original_file" xlink:type="simple">https://binary.pensoft.net/fig/644419</uri></graphic></fig></tp:treatment-sec><tp:treatment-sec sec-type="material" id="SECID0EWAAE"><title>Additional specimens examined (paratypes).</title><p>Mexico. Jalisco: Municipio Cabo Corrientes: 3–10 km generally east on the road to Mina del Cuale, from the junction 5 km northwest of El Tuito, 850–1,150 m elev., steep mountainsides pine-oak forest on decomposed granitic soils, with <italic><tp:taxon-name><tp:taxon-name-part taxon-name-part-type="genus" reg="Podocarpus">Podocarpus</tp:taxon-name-part></tp:taxon-name></italic>, oaks and other deciduous trees in rocky stream valleys, 16–19 Feb 1975, <italic>R. McVaugh 26385</italic> (MEXU (two sheets)); MICH (two sheets)); entre El Tuito y Puerto Vallarta, a 20 km de Puerto Vallarta y a 20 km de El Tuito, ca. 450 m elev., bosque de pino-encino, 19 Jul 1976, <italic>A. Delgado S. &amp; R. Hernández M. 2617</italic> (MEXU); km 18 camino El Tuito hacia la mina de Zimapán, 960 m elev., bosque mesófilo de montaña, 1 Jun 1985, <italic>J.A. Pérez de la Rosa 974</italic> (IBUG); ca. 0.5 km después de Pedro Moreno, rumbo a El Tuito, 637 m elev., <named-content xmlns:xlink="http://www.w3.org/1999/xlink" content-type="dwc:verbatimCoordinates" xlink:type="simple"><named-content content-type="geo-json" specific-use="{&#34;type&#34;:&#34;Point&#34;,&#34;coordinates&#34;:[-105.303333,20.406388]}" id="NCID0ESBAE" xlink:type="simple">20°24.3833'N, 105°18.2'W</named-content></named-content>, 30 Jul 2003, <italic>J. Ceja</italic>, <italic>A. Espejo</italic>, <italic>A.R. López-Ferrari</italic>, <italic>A. Mendoza R. &amp; I. Ramírez M. 1476</italic> (<named-content xmlns:xlink="http://www.w3.org/1999/xlink" content-type="dwc:institutional_code" xlink:type="simple">UAMIZ</named-content>); km 4 del camino El Tuito-Zimapán, 3.5 km al W de la Provincia, 937 m elev., <named-content xmlns:xlink="http://www.w3.org/1999/xlink" content-type="dwc:verbatimCoordinates" xlink:type="simple"><named-content content-type="geo-json" specific-use="{&#34;type&#34;:&#34;Point&#34;,&#34;coordinates&#34;:[-105.293445,20.348888]}" id="NCID0EHCAE" xlink:type="simple">20°20.9333'N, 105°17.6067'W</named-content></named-content>, bosque de pino-encino con elementos mesófilos, 2 Aug 2011, <italic>A. Castro-Castro</italic>, <italic>J.G. González</italic>, <italic>R. Guerrero &amp; E. de Castro 2518</italic> (IBUG); km 2 del camino a la mina de Zimapán, 813 m elev., <named-content xmlns:xlink="http://www.w3.org/1999/xlink" content-type="dwc:verbatimCoordinates" xlink:type="simple"><named-content content-type="geo-json" specific-use="{&#34;type&#34;:&#34;Point&#34;,&#34;coordinates&#34;:[-105.303162,20.350780]}" id="NCID0EVCAE" xlink:type="simple">20°21.0468'N, 105°18.1897'W</named-content></named-content>, bosque de pino-encino, 29 Aug 2019, <italic>A. Flores-Argüelles</italic>, <italic>A.R. López-Ferrari</italic>, <italic>E. González R.</italic>, <italic>J. Hernández B.</italic>, <italic>R. Hernández C. &amp; A. Espejo 1131</italic> (<named-content xmlns:xlink="http://www.w3.org/1999/xlink" content-type="dwc:institutional_code" xlink:type="simple">UAMIZ</named-content>); camino El Tuito-minas de Zimapán, 881 m elev., <named-content xmlns:xlink="http://www.w3.org/1999/xlink" content-type="dwc:verbatimCoordinates" xlink:type="simple"><named-content content-type="geo-json" specific-use="{&#34;type&#34;:&#34;Point&#34;,&#34;coordinates&#34;:[-105.296388,20.350000]}" id="NCID0EMDAE" xlink:type="simple">20° 21'N, 105°17.7833'W</named-content></named-content>, bosque de pino y encino, 13 Sep 2020, <italic>Brunel</italic>, <italic>E. Ruíz-Sánchez &amp; E. Gándara 901</italic> (IBUG). Municipio Mascota: la Bulera, 9.5 km al WSW de la Estancia, 900 m elev., <named-content xmlns:xlink="http://www.w3.org/1999/xlink" content-type="dwc:verbatimCoordinates" xlink:type="simple"><named-content content-type="geo-json" specific-use="{&#34;type&#34;:&#34;Point&#34;,&#34;coordinates&#34;:[-105.000555,20.741388]}" id="NCID0E4DAE" xlink:type="simple">20°44.4833'N, 105°0.0333'W</named-content></named-content>, bosque mesófilo de montaña, 2 Apr 2002, <italic>P. Carrillo R.</italic>, <italic>E.M. Barba &amp; M. Alcázar 3147</italic> (IBUG, <named-content xmlns:xlink="http://www.w3.org/1999/xlink" content-type="dwc:institutional_code" xlink:type="simple">UAMIZ</named-content>). Municipio Puerto Vallarta: 800 m de Peña Blanca, camino a Talpa de Allende, 1,360 m elev., <named-content xmlns:xlink="http://www.w3.org/1999/xlink" content-type="dwc:verbatimCoordinates" xlink:type="simple"><named-content content-type="geo-json" specific-use="{&#34;type&#34;:&#34;Point&#34;,&#34;coordinates&#34;:[-105.027445,20.741278]}" id="NCID0EOEAE" xlink:type="simple">20°44.4767'N, 105°01.6467'W</named-content></named-content>, bosque mesófilo de montaña con <italic><tp:taxon-name><tp:taxon-name-part taxon-name-part-type="genus" reg="Magnolia">Magnolia</tp:taxon-name-part></tp:taxon-name></italic>, <italic><tp:taxon-name><tp:taxon-name-part taxon-name-part-type="genus" reg="Clusia">Clusia</tp:taxon-name-part></tp:taxon-name></italic>, <italic><tp:taxon-name><tp:taxon-name-part taxon-name-part-type="genus" reg="Calophyllum">Calophyllum</tp:taxon-name-part></tp:taxon-name></italic>, <italic><tp:taxon-name><tp:taxon-name-part taxon-name-part-type="genus" reg="Chamaedorea">Chamaedorea</tp:taxon-name-part></tp:taxon-name></italic>, <italic><tp:taxon-name><tp:taxon-name-part taxon-name-part-type="genus" reg="Chryosophila">Chryosophila</tp:taxon-name-part></tp:taxon-name></italic>, <italic><tp:taxon-name><tp:taxon-name-part taxon-name-part-type="genus" reg="Cecropia">Cecropia</tp:taxon-name-part></tp:taxon-name></italic>, <italic><tp:taxon-name><tp:taxon-name-part taxon-name-part-type="genus" reg="Quercus">Quercus</tp:taxon-name-part></tp:taxon-name></italic>, 22 Feb 1998, <italic>R. Ramírez D.</italic>, <italic>F. Cupul</italic>, <italic>H. Hernández</italic>, <italic>J. Fonseca &amp; F. Rodríguez Z. 5252</italic> (IBUG); Ojo de Agua, 6 km al SE de Vallejo, 1,190 m elev., <named-content xmlns:xlink="http://www.w3.org/1999/xlink" content-type="dwc:verbatimCoordinates" xlink:type="simple"><named-content content-type="geo-json" specific-use="{&#34;type&#34;:&#34;Point&#34;,&#34;coordinates&#34;:[-105.193687,20.522283]}" id="NCID0EPGAE" xlink:type="simple">20°31.337'N, 105°11.6212'W</named-content></named-content>, bosque de encino con <italic><tp:taxon-name><tp:taxon-name-part taxon-name-part-type="genus" reg="Quercus">Quercus</tp:taxon-name-part><tp:taxon-name-part taxon-name-part-type="species" reg="magnoliifolia">magnoliifolia</tp:taxon-name-part></tp:taxon-name></italic>, <italic><tp:taxon-name><tp:taxon-name-part taxon-name-part-type="genus" reg="Brahea">Brahea</tp:taxon-name-part><tp:taxon-name-part taxon-name-part-type="species" reg="sarukhanii">sarukhanii</tp:taxon-name-part></tp:taxon-name></italic>, <italic><tp:taxon-name><tp:taxon-name-part taxon-name-part-type="genus" reg="Bejaria">Bejaria</tp:taxon-name-part><tp:taxon-name-part taxon-name-part-type="species" reg="mexicana">mexicana</tp:taxon-name-part></tp:taxon-name></italic>, 21 Jan 2013, <italic>A. Flores-Argüelles &amp; R. Romero 652</italic> (IBUG, ZEA). Municipio San Sebastián del Oeste: los Ojos de Agua, ca. 3.7 km en línea recta al SW de la Estancia de los Landeros, 1,280 m elev., <named-content xmlns:xlink="http://www.w3.org/1999/xlink" content-type="dwc:verbatimCoordinates" xlink:type="simple"><named-content content-type="geo-json" specific-use="{&#34;type&#34;:&#34;Point&#34;,&#34;coordinates&#34;:[-104.931695,20.744417]}" id="NCID0E1HAE" xlink:type="simple">20°44.665'N, 104°55.9017'W</named-content></named-content>, bosque de galería con <italic><tp:taxon-name><tp:taxon-name-part taxon-name-part-type="genus" reg="Podocarpus">Podocarpus</tp:taxon-name-part></tp:taxon-name></italic>, <italic><tp:taxon-name><tp:taxon-name-part taxon-name-part-type="genus" reg="Hedyosmum">Hedyosmum</tp:taxon-name-part></tp:taxon-name></italic>, <italic><tp:taxon-name><tp:taxon-name-part taxon-name-part-type="genus" reg="Saurauia">Saurauia</tp:taxon-name-part></tp:taxon-name></italic>, 24 Jul 2014, <italic>P. Carrillo R.</italic>, <italic>D. Cabrera-Toledo</italic>, <italic>L.A. Ortega-Valencia &amp; L.M. Valadez-Sandoval 7439</italic> (IBUG). Municipio Talpa de Allende: steep mountains 11–12 miles south of Talpa de Allende, in the headwaters of a west branch of Río de Talpa, 1,200 m elev., <named-content xmlns:xlink="http://www.w3.org/1999/xlink" content-type="dwc:verbatimCoordinates" xlink:type="simple"><named-content content-type="geo-json" specific-use="{&#34;type&#34;:&#34;Point&#34;,&#34;coordinates&#34;:[-104.779595,20.243055]}" id="NCID0E4IAE" xlink:type="simple">20°14.5833'N, 104°46.7757'W</named-content></named-content>, barranca above a rapid clear stream, in dense Forest of <italic><tp:taxon-name><tp:taxon-name-part taxon-name-part-type="genus" reg="Quercus">Quercus</tp:taxon-name-part></tp:taxon-name></italic>, <italic><tp:taxon-name><tp:taxon-name-part taxon-name-part-type="genus" reg="Carpinus">Carpinus</tp:taxon-name-part></tp:taxon-name></italic>, <italic><tp:taxon-name><tp:taxon-name-part taxon-name-part-type="genus" reg="Distylium">Distylium</tp:taxon-name-part></tp:taxon-name></italic>, <italic><tp:taxon-name><tp:taxon-name-part taxon-name-part-type="genus" reg="Magnolia">Magnolia</tp:taxon-name-part></tp:taxon-name></italic>, <italic><tp:taxon-name><tp:taxon-name-part taxon-name-part-type="genus" reg="Podocarpus">Podocarpus</tp:taxon-name-part></tp:taxon-name></italic>, with pine forest on the ridges above, 18–19 Oct 1960, <italic>R. McVaugh 20441</italic> (MICH); brecha Talpa-La Cuesta, 1,400 m elev., bosque mesófilo de montaña, 29 Jul 1990, <italic>R. Ramírez D. &amp; R.G. Tamayo 2139</italic> (IBUG); 15 km al SW de Talpa, 5 km de Aranjuez, 2 km al NNE de la estación de microondas, 1,320 m elev., <named-content xmlns:xlink="http://www.w3.org/1999/xlink" content-type="dwc:verbatimCoordinates" xlink:type="simple"><named-content content-type="geo-json" specific-use="{&#34;type&#34;:&#34;Point&#34;,&#34;coordinates&#34;:[-104.888333,20.300833]}" id="NCID0EMKAE" xlink:type="simple">20°18.05'N, 104°53.3’W</named-content></named-content>, bosque de pino-encino con asociación de <italic><tp:taxon-name><tp:taxon-name-part taxon-name-part-type="genus" reg="Pinus">Pinus</tp:taxon-name-part><tp:taxon-name-part taxon-name-part-type="species" reg="douglasiana">douglasiana</tp:taxon-name-part></tp:taxon-name></italic>, <italic><tp:taxon-name><tp:taxon-name-part taxon-name-part-type="genus" reg="Pitcairnia">P.</tp:taxon-name-part><tp:taxon-name-part taxon-name-part-type="species" reg="jaliscana">jaliscana</tp:taxon-name-part></tp:taxon-name></italic>, <italic><tp:taxon-name><tp:taxon-name-part taxon-name-part-type="genus" reg="Pitcairnia">P.</tp:taxon-name-part><tp:taxon-name-part taxon-name-part-type="species" reg="oocarpa">oocarpa</tp:taxon-name-part></tp:taxon-name></italic>, <italic><tp:taxon-name><tp:taxon-name-part taxon-name-part-type="genus" reg="Quercus">Quercus</tp:taxon-name-part><tp:taxon-name-part taxon-name-part-type="species" reg="magnoliifolia">magnoliifolia</tp:taxon-name-part></tp:taxon-name></italic>, <italic><tp:taxon-name><tp:taxon-name-part taxon-name-part-type="genus" reg="Quercus">Q.</tp:taxon-name-part><tp:taxon-name-part taxon-name-part-type="species" reg="elliptica">elliptica</tp:taxon-name-part></tp:taxon-name></italic>, 16 Jul 2009, <italic>L.M. González-Villarreal</italic>, <italic>J.A. Pérez de la Rosa &amp; G. Vargas 5180</italic> (IBUG).</p></tp:treatment-sec><tp:treatment-sec sec-type="comments" id="SECID0ESMAE"><title>Comments.</title><p>In herbarium specimens, <italic><tp:taxon-name><tp:taxon-name-part taxon-name-part-type="genus" reg="Pitcairnia">Pitcairnia</tp:taxon-name-part><tp:taxon-name-part taxon-name-part-type="species" reg="abscondita">abscondita</tp:taxon-name-part></tp:taxon-name></italic> superficially resembles <italic><tp:taxon-name><tp:taxon-name-part taxon-name-part-type="genus" reg="Pitcairnia">P.</tp:taxon-name-part><tp:taxon-name-part taxon-name-part-type="species" reg="imbricata">imbricata</tp:taxon-name-part></tp:taxon-name></italic> and/or <italic><tp:taxon-name><tp:taxon-name-part taxon-name-part-type="genus" reg="Pitcairnia">P.</tp:taxon-name-part><tp:taxon-name-part taxon-name-part-type="species" reg="wendlandii">wendlandii</tp:taxon-name-part></tp:taxon-name></italic>. However, the new taxon differs from these two species by the characters shown in Table <xref ref-type="table" rid="T1">1</xref> and Fig. <xref ref-type="fig" rid="F2">2</xref>. In fact, the Jalisco material that <xref ref-type="bibr" rid="B13">McVaugh (1989)</xref> included in his Flora Novo-Galiciana as <italic><tp:taxon-name><tp:taxon-name-part taxon-name-part-type="genus" reg="Pitcairnia">P.</tp:taxon-name-part><tp:taxon-name-part taxon-name-part-type="species" reg="imbricata">imbricata</tp:taxon-name-part></tp:taxon-name></italic>, actually belongs to the new species.</p><table-wrap id="T1" position="float" orientation="portrait"><label>Table 1.</label><caption><p>Comparative features of <italic><tp:taxon-name><tp:taxon-name-part taxon-name-part-type="genus" reg="Pitcairnia">Pitcairnia</tp:taxon-name-part><tp:taxon-name-part taxon-name-part-type="species" reg="abscondita">abscondita</tp:taxon-name-part></tp:taxon-name></italic> with <italic><tp:taxon-name><tp:taxon-name-part taxon-name-part-type="genus" reg="Pitcairnia">P.</tp:taxon-name-part><tp:taxon-name-part taxon-name-part-type="species" reg="imbricata">imbricata</tp:taxon-name-part></tp:taxon-name></italic> and <italic><tp:taxon-name><tp:taxon-name-part taxon-name-part-type="genus" reg="Pitcairnia">P.</tp:taxon-name-part><tp:taxon-name-part taxon-name-part-type="species" reg="wendlandii">wendlandii</tp:taxon-name-part></tp:taxon-name></italic> (see also Figs <xref ref-type="fig" rid="F1">1</xref> and <xref ref-type="fig" rid="F2">2</xref>).</p></caption><table id="TID0EUYAE" rules="all"><tbody><tr><td rowspan="1" colspan="1"/><td rowspan="1" colspan="1">
                    <bold>
                      <italic>
                        <tp:taxon-name><tp:taxon-name-part taxon-name-part-type="genus" reg="Pitcairnia">P.</tp:taxon-name-part><tp:taxon-name-part taxon-name-part-type="species" reg="abscondita">abscondita</tp:taxon-name-part></tp:taxon-name>
                      </italic>
                    </bold>
                  </td><td rowspan="1" colspan="1">
                    <bold>
                      <italic>
                        <tp:taxon-name><tp:taxon-name-part taxon-name-part-type="genus" reg="Pitcairnia">P.</tp:taxon-name-part><tp:taxon-name-part taxon-name-part-type="species" reg="imbricata">imbricata</tp:taxon-name-part></tp:taxon-name>
                      </italic>
                    </bold>
                  </td><td rowspan="1" colspan="1">
                    <bold>
                      <italic>
                        <tp:taxon-name><tp:taxon-name-part taxon-name-part-type="genus" reg="Pitcairnia">P.</tp:taxon-name-part><tp:taxon-name-part taxon-name-part-type="species" reg="wendlandii">wendlandii</tp:taxon-name-part></tp:taxon-name>
                      </italic>
                    </bold>
                  </td></tr><tr><td rowspan="1" colspan="1">Leaf blades (cm)</td><td rowspan="1" colspan="1">90–170 × 4.5–5.5</td><td rowspan="1" colspan="1">70–120 × 5.5–6</td><td rowspan="1" colspan="1">50–110 × 4–4.5</td></tr><tr><td rowspan="1" colspan="1">Floral Bracts (mm)</td><td rowspan="1" colspan="1">widely oblong to widely ovate, green, divergent to spreading at the apex; 49–52 × 30–32</td><td rowspan="1" colspan="1">elliptic, red, appressed at the apex; 35–57 × 13–24</td><td rowspan="1" colspan="1">elliptic, red to greenish-red, divergent to spreading at the apex; 65–66 × 22–25</td></tr><tr><td rowspan="1" colspan="1">Flowers</td><td rowspan="1" colspan="1">arcuate-recurved</td><td rowspan="1" colspan="1">straight</td><td rowspan="1" colspan="1">straight</td></tr><tr><td rowspan="1" colspan="1">Sepals (mm)</td><td rowspan="1" colspan="1">oblong, acute apiculate; 28–30 × 9–11</td><td rowspan="1" colspan="1">oblong apiculate; 21–22 × ca. 8</td><td rowspan="1" colspan="1">narrowly triangular, acute; 20–21 × ca. 3</td></tr><tr><td rowspan="1" colspan="1">Petals (mm)</td><td rowspan="1" colspan="1">narrowly oblanceolate, chartreuse green; 94–98 × 14–19</td><td rowspan="1" colspan="1">narrowly oblong, yellow; 65–66 × 12–13</td><td rowspan="1" colspan="1">narrowly oblong, to linear, yellow-greenish; 69–70 × 9–10</td></tr><tr><td rowspan="1" colspan="1">Anthers (mm)</td><td rowspan="1" colspan="1">16–17</td><td rowspan="1" colspan="1">ca. 11</td><td rowspan="1" colspan="1">13–14</td></tr><tr><td rowspan="1" colspan="1">Distribution (Mexico)</td><td rowspan="1" colspan="1">Jalisco</td><td rowspan="1" colspan="1">Chiapas, Guerrero, Jalisco, Oaxaca, Puebla, Veracruz</td><td rowspan="1" colspan="1">Chiapas, Guerrero, Oaxaca</td></tr></tbody></table></table-wrap><p>The flowers of <italic><tp:taxon-name><tp:taxon-name-part taxon-name-part-type="genus" reg="Pitcairnia">Pitcairnia</tp:taxon-name-part><tp:taxon-name-part taxon-name-part-type="species" reg="abscondita">abscondita</tp:taxon-name-part></tp:taxon-name></italic> last only one night, opening between 7.30 and 9.30 pm and remain that way during the night, starting to close at 7.30 in the morning, being completely closed at 9.00 am, so they are likely associated with a pollination syndrome by moths or bats, different from <italic><tp:taxon-name><tp:taxon-name-part taxon-name-part-type="genus" reg="Pitcairnia">P.</tp:taxon-name-part><tp:taxon-name-part taxon-name-part-type="species" reg="imbricata">imbricata</tp:taxon-name-part></tp:taxon-name></italic> which, due to its red floral bracts and yellow flowers of diurnal anthesis, is associated with an ornithophilic pollination syndrome (<xref ref-type="bibr" rid="B14">Proctor et al. 1996</xref>).</p><p>As far as we know, the plants of <italic><tp:taxon-name><tp:taxon-name-part taxon-name-part-type="genus" reg="Pitcairnia">P.</tp:taxon-name-part><tp:taxon-name-part taxon-name-part-type="species" reg="abscondita">abscondita</tp:taxon-name-part></tp:taxon-name></italic> are not used by the inhabitants of the region, so we think that the species has no immediate human pressure; however and due to the lack of detailed information about the precise distribution of the species, we suggest the inclusion of the new taxon in the Not Evaluated (NE) category of the <xref ref-type="bibr" rid="B10">IUCN (2020)</xref>.</p></tp:treatment-sec><ref-list><ref id="B2"><mixed-citation xmlns:xlink="http://www.w3.org/1999/xlink" xlink:type="simple"><person-group><name name-style="western"><surname>Brown</surname><given-names>GK</given-names></name><name name-style="western"><surname>Gilmartin</surname><given-names>AJ</given-names></name></person-group> (<year>1984</year>) <article-title>Stigma structure and variation in <tp:taxon-name><tp:taxon-name-part taxon-name-part-type="family">Bromeliaceae</tp:taxon-name-part></tp:taxon-name> – Neglected taxonomic characters.</article-title><source>Brittonia</source><volume>36</volume>(<issue>4</issue>): <fpage>364</fpage>–<lpage>374</lpage>. <ext-link xlink:href="10.2307/2806597" ext-link-type="doi" xlink:type="simple">https://doi.org/10.2307/2806597</ext-link></mixed-citation></ref><ref id="B13"><mixed-citation xmlns:xlink="http://www.w3.org/1999/xlink" xlink:type="simple"><person-group><name name-style="western"><surname>McVaugh</surname><given-names>R</given-names></name></person-group> (<year>1989</year>) <article-title><tp:taxon-name><tp:taxon-name-part taxon-name-part-type="family">Bromeliaceae</tp:taxon-name-part></tp:taxon-name> to <tp:taxon-name><tp:taxon-name-part taxon-name-part-type="family">Dioscoreaceae</tp:taxon-name-part></tp:taxon-name>.</article-title> In: <person-group><name name-style="western"><surname>Anderson</surname><given-names>W</given-names></name></person-group> (<role>Ed.</role>) <issue-title>Flora Novo-Galiciana: A descriptive account of the vascular plants of western Mexico.</issue-title><source>15. The University of Michigan, Ann Arbor</source>, <fpage>4</fpage>–<lpage>79</lpage>.</mixed-citation></ref><ref id="B14"><mixed-citation xmlns:xlink="http://www.w3.org/1999/xlink" xlink:type="simple"><person-group><name name-style="western"><surname>Proctor</surname><given-names>M</given-names></name><name name-style="western"><surname>Yeo</surname><given-names>P</given-names></name><name name-style="western"><surname>Lack</surname><given-names>A</given-names></name></person-group> (<year>1996</year>) The Natural History of Pollination. Timber Press, Portland.</mixed-citation></ref><ref id="B10"><mixed-citation xmlns:xlink="http://www.w3.org/1999/xlink" xlink:type="simple"><institution xlink:type="simple">IUCN (International Union for Conservation of Nature)</institution> (<year>2020</year>) The IUCN Red List of Threatened Species. Version 2019-3. <ext-link xlink:href="https://www.iucnredlist.org" ext-link-type="uri" xlink:type="simple">https://www.iucnredlist.org</ext-link> [accessed: 14 September 2021]</mixed-citation></ref></ref-list></tp:taxon-treatment>
